# Supplementary material for: Quality of T-Cell Response to SARS-CoV-2 mRNA Vaccine in ART-Treated PLWH
Source: Int J Mol Sci. 2022 Nov 30;23(23):14988. doi: 10.3390/ijms232314988 (PMC9741180; doi:10.3390/ijms232314988)
Supplement: Supplementary file 1 [file ijms-23-14988-s001.zip]

Archive with 1 entries (1 files):
- ijms-2043352-supplementary.pdf
